# Supplementary material for: High Prevalence of Epilepsy in an Onchocerciasis-Endemic Area in Mvolo County, South Sudan: A Door-To-Door Survey
Source: Pathogens. 2021 May 14;10(5):599. doi: 10.3390/pathogens10050599 (PMC8157079; doi:10.3390/pathogens10050599)
Supplement: Supplementary file 1 [file pathogens-10-00599-s001.zip]

Archive with 2 entries (2 files):
- S1 HOUSEHOLD SURVEY QUESTIONNAIRE (SCREENING FOR EPILEPSY).pdf
- S2 Paper-based questionnaire for suspected epilepsy cases.pdf
